# Supplementary material for: Symptoms of Prenatal Depression Associated with Shorter Telomeres in Female Placenta
Source: Int J Mol Sci. 2021 Jul 12;22(14):7458. doi: 10.3390/ijms22147458 (PMC8306199; doi:10.3390/ijms22147458)
Supplement: Supplementary file 1 [file ijms-22-07458-s001.zip]

Archive with 1 entries (1 files):
- ijms-1264969-supplementary.pdf
